# Supplementary material for: Structural basis for broad anti-phage immunity by DISARM
Source: Nat Commun. 2022 May 27;13:2987. doi: 10.1038/s41467-022-30673-1 (PMC9142583; doi:10.1038/s41467-022-30673-1)
Supplement: Supplementary file 4 — Source Data [file 41467_2022_30673_MOESM4_ESM.xlsx]

## Sheet: Figure 2d,f
T1 phage
	rep1	rep2	rep3
	pfu	pfu	pfu
WT	87	157	130
DISARM	24	54	52
DrmA R569D	44	119	109
DrmA R658D	53	110	93
DrmA K610D	57	111	77
DrmA Q572D	75	105	91
DrmA K803A	47	104	93
DrmA R1294A	58	107	97
DrmA R649A	38	95	78
DrmA R810A	30	71	60
T7 phage
	rep1	rep2	rep3
	pfu	pfu	pfu
WT	110	111	120
DISARM	48	64	74
DrmA R569D	92	113	114
DrmA R658D	71	106	120
DrmA K610D	92	103	107
DrmA Q572D	80	104	112
DrmA K803A	75	107	106
DrmA R1294A	82	94	120
DrmA R649A	68	108	113
DrmA R810A	81	96	104
Nami
	rep1	rep2	rep3
	pfu	pfu	pfu
WT	69	59	71
DISARM	20	9	15
DrmA R569D	71	19	51
DrmA R658D	80	37	41
DrmA K610D	77	49	80
DrmA Q572D	99	41	58
DrmA K803A	32	29	78
DrmA R1294A	70	32	93
DrmA R649A	54	26	88
DrmA R810A	49	16	85

## Sheet: Figure 3h
	rep1	rep2	rep3
	pfu	pfu	pfu
T1
wt (no DISARM)	132	138	146
DISARM	38	59	64
DIS*(DrmA∆TL)	64	83	68
T7
wt (no DISARM)	106	126	107
DISARM	78	84	71
DIS*(DrmA∆TL)	120	108	107
Nami
wt (no DISARM)	117	130	142
DISARM	31	40	37
DIS*(DrmA∆TL)	55	80	45

## Sheet: Figure 4b
	WT			DISARM			DISARM(DrmA(V1296G))			DISARM(DrmA(V1296W))
	rep1	rep2	rep3	rep1	rep2	rep3	rep1	rep2	rep3	rep1	rep2	rep3
	pfu	pfu	pfu	pfu	pfu	pfu	pfu	pfu	pfu	pfu	pfu	pfu
T1	115	126	113	33	22	26	85	73	75	74	84	69
T7	89	78	79	43	31	34	77	66	61	94	75	92
Nami	35	39	36	2	3	4	32	31	29	25	21	27

## Sheet: Figure 4c
Time (min)	DrmAB + DNA	sdev	DrmAB + methyated DNA	sdev	DrmAB alone	sdev
0	0.414333	0.003055	0.307667	0.004509	0.259	0.004583
0.3333	0.426667	0.003512	0.310333	0.003055	0.259333	0.005508
0.66667	0.439	0.003606	0.314	0.003	0.259333	0.005508
1	0.451333	0.003055	0.317667	0.003512	0.259667	0.004933
1.33336	0.462333	0.003055	0.322	0.003	0.259667	0.004933
1.66671	0.472333	0.003055	0.325333	0.003055	0.259667	0.004933
2.00006	0.481	0.003606	0.329333	0.003055	0.260333	0.005508
2.33341	0.49	0.003606	0.333	0.003606	0.260333	0.005508
2.66676	0.497667	0.003215	0.336667	0.003512	0.260667	0.004933
3.00011	0.504667	0.003215	0.340667	0.003512	0.260667	0.004933
3.33346	0.511667	0.003215	0.344333	0.004041	0.261333	0.005508
3.66681	0.517333	0.002887	0.347333	0.004041	0.261333	0.005508
4.00016	0.522667	0.003215	0.351333	0.004041	0.261333	0.005508
4.33351	0.527333	0.002887	0.355	0.004	0.261333	0.005508
4.66686	0.532333	0.003786	0.358667	0.004509	0.261667	0.005774
5.00021	0.536	0.002646	0.362333	0.004041	0.261667	0.005774
5.33356	0.539667	0.003215	0.366333	0.004041	0.262333	0.005508
5.66691	0.543	0.002646	0.37	0.004583	0.262	0.005292
6.00026	0.546	0.002646	0.374333	0.005033	0.262333	0.005508
6.33361	0.548333	0.002887	0.377667	0.004509	0.262667	0.004933
6.66696	0.550667	0.003215	0.381333	0.004509	0.262333	0.005508
7.00031	0.552667	0.003215	0.385667	0.004509	0.262667	0.004933
7.33366	0.553667	0.003215	0.389	0.004	0.262667	0.004933
7.66701	0.555667	0.003215	0.393	0.005	0.262667	0.005859
8.00036	0.556667	0.003215	0.396667	0.004509	0.263	0.005196
8.33371	0.558	0.002646	0.4	0.004	0.263	0.005292
8.66706	0.559	0.002646	0.404	0.005	0.262667	0.005774
9.00041	0.56	0.002646	0.407333	0.004509	0.263333	0.005508
9.33376	0.561	0.002646	0.411	0.005	0.263333	0.005508
9.66711	0.561667	0.002517	0.415	0.005	0.264	0.005292
10.0005	0.562667	0.002517	0.418667	0.005033	0.264	0.005292
10.3338	0.562667	0.002517	0.422	0.005	0.264333	0.005508
10.6672	0.563333	0.002082	0.425667	0.005508	0.264333	0.005508
11.0005	0.563667	0.002517	0.429333	0.005508	0.264333	0.005508
11.3339	0.564	0.002	0.433333	0.005508	0.264667	0.004933
11.6672	0.564667	0.002517	0.437	0.005	0.264333	0.005508
12.0006	0.564333	0.003055	0.439667	0.005508	0.264333	0.005508
12.3339	0.564333	0.003055	0.443667	0.005508	0.265	0.005292
12.6673	0.564667	0.002517	0.447	0.006	0.264667	0.004933
13.0006	0.565	0.002646	0.450667	0.005508	0.265	0.006083
13.334	0.565333	0.002082	0.454	0.006	0.265333	0.005508
13.6673	0.565333	0.002082	0.457667	0.006028	0.265333	0.005508
14.0007	0.565333	0.002082	0.461	0.005	0.265333	0.005508
14.334	0.565333	0.002082	0.464333	0.005508	0.265333	0.005508
14.6674	0.565667	0.002517	0.467333	0.005508	0.265667	0.005859
15.0007	0.566	0.002	0.471333	0.005508	0.265667	0.004933
15.3341	0.566	0.002646	0.474667	0.006028	0.266333	0.005508
15.6674	0.565667	0.002517	0.477667	0.006028	0.266333	0.005508
16.0008	0.565667	0.002517	0.481	0.006	0.266333	0.005508
16.3341	0.566667	0.002517	0.484667	0.006028	0.266333	0.005508
16.6675	0.566	0.002	0.487333	0.00611	0.266333	0.005508
17.0008	0.566	0.002	0.490667	0.006028	0.266667	0.005859
17.3342	0.566333	0.002082	0.493667	0.006028	0.266667	0.005774
17.6675	0.566667	0.002517	0.497667	0.006028	0.267333	0.005508
18.0009	0.566667	0.002517	0.5	0.006	0.267333	0.005508
18.3342	0.566667	0.002517	0.503333	0.006506	0.267	0.006083
18.6676	0.566333	0.002082	0.506	0.006	0.267333	0.005508
19.0009	0.566667	0.002517	0.509667	0.006028	0.267333	0.005508
19.3343	0.566667	0.002517	0.512333	0.006506	0.267333	0.005508
19.6676	0.566667	0.001528	0.515	0.006557	0.267333	0.005508
20.001	0.566667	0.002517	0.518	0.006557	0.267333	0.005508
20.3343	0.567	0.002	0.521333	0.006506	0.267667	0.005859
20.6677	0.567333	0.002082	0.524	0.006557	0.268	0.005292
21.001	0.567333	0.002082	0.526	0.006557	0.268	0.006083
21.3344	0.567333	0.002082	0.529	0.006557	0.268	0.006083
21.6677	0.567	0.002	0.532	0.006557	0.268333	0.005508
22.0011	0.567	0.002	0.534333	0.006506	0.268333	0.005508
22.3344	0.567333	0.002082	0.537	0.006557	0.268667	0.005859
22.6678	0.567	0.002	0.539667	0.006028	0.268333	0.005508
23.0011	0.567	0.002	0.542	0.006557	0.268333	0.005508
23.3345	0.567	0.002	0.544	0.006557	0.269	0.005292
23.6678	0.567333	0.002082	0.547333	0.00611	0.269	0.005292
24.0012	0.567667	0.001528	0.549333	0.007095	0.269333	0.005508
24.3345	0.567333	0.002082	0.551333	0.00611	0.269	0.005292
24.6679	0.567333	0.002082	0.553667	0.006028	0.269333	0.005508
25.0012	0.567667	0.002517	0.556333	0.006506	0.269333	0.005508
25.3346	0.567333	0.002082	0.558333	0.006506	0.269333	0.005508
25.6679	0.567667	0.001528	0.560333	0.00611	0.269667	0.005774
26.0013	0.567333	0.002082	0.562333	0.00611	0.269667	0.005859
26.3346	0.567667	0.002517	0.564667	0.006028	0.270333	0.005508
26.668	0.567667	0.002517	0.566333	0.00611	0.269333	0.005508
27.0013	0.567667	0.001528	0.568	0.006557	0.270333	0.005508
27.3347	0.567667	0.002517	0.571	0.006557	0.270333	0.005508
27.668	0.567667	0.002309	0.572	0.006557	0.270333	0.005508
28.0014	0.567333	0.002082	0.573667	0.006658	0.27	0.006083
28.3347	0.567667	0.002517	0.575667	0.006658	0.270667	0.005859
28.6681	0.568333	0.002082	0.577667	0.006658	0.270667	0.005859
29.0014	0.568333	0.002082	0.579	0.006557	0.270667	0.005859
29.3348	0.568333	0.002082	0.580667	0.007024	0.270333	0.005508
29.6681	0.568333	0.002082	0.582	0.006557	0.271	0.005292
30.0015	0.568333	0.002082	0.584	0.006557	0.271333	0.005508
30.3348	0.568333	0.002082	0.585667	0.006658	0.271333	0.005508
30.6682	0.568333	0.002082	0.586667	0.006028	0.271333	0.005508
31.0015	0.568	0.002646	0.587333	0.007095	0.271333	0.005508
31.3349	0.568333	0.002082	0.589	0.006557	0.271333	0.005508
31.6682	0.568333	0.002082	0.59	0.006557	0.271333	0.006429
32.0016	0.568333	0.002082	0.591333	0.00611	0.271667	0.005859
32.3349	0.568	0.002	0.592667	0.006658	0.271333	0.005508
32.6683	0.568333	0.002082	0.593667	0.006658	0.271667	0.005859
33.0016	0.568333	0.002082	0.595	0.006557	0.272	0.006083
33.335	0.568333	0.002082	0.596333	0.00611	0.272333	0.005508
33.6683	0.568333	0.002082	0.597333	0.00611	0.272667	0.005859
34.0017	0.568667	0.001528	0.598333	0.00611	0.272333	0.005508
34.335	0.568333	0.002082	0.599	0.006557	0.272333	0.005508
34.6684	0.568333	0.002082	0.6	0.006557	0.272667	0.005859
35.0017	0.568333	0.002082	0.600333	0.00611	0.272333	0.005508
35.3351	0.568333	0.002082	0.601333	0.00611	0.272333	0.005508
35.6684	0.568333	0.002082	0.602	0.006245	0.273	0.006083
36.0018	0.568333	0.002082	0.603	0.006245	0.272667	0.005859
36.3351	0.568667	0.001528	0.604	0.006245	0.273333	0.005508
36.6685	0.568333	0.002082	0.604333	0.00611	0.273	0.005292
37.0018	0.569	0.002	0.604667	0.006658	0.273333	0.005508
37.3352	0.568667	0.001528	0.605	0.006245	0.273333	0.005508
37.6685	0.568333	0.002082	0.605667	0.005686	0.273333	0.005508
38.0019	0.569	0.002	0.606333	0.00611	0.273667	0.005859
38.3352	0.568667	0.001528	0.607333	0.005859	0.273667	0.005859
38.6686	0.568667	0.001528	0.607333	0.00611	0.273667	0.005859
39.0019	0.568333	0.002082	0.607667	0.005686	0.273667	0.005859
39.3353	0.568667	0.002517	0.608333	0.00611	0.273667	0.005859
39.6686	0.568667	0.001528	0.608667	0.005686	0.274333	0.005508
40.002	0.569333	0.002082	0.609	0.005568	0.274333	0.006429

## Sheet: Figure 4e
T1 phage
	rep1	rep2	rep3
	pfu	pfu	pfu
WT	87	157	130
DISARM	24	54	52
drmA-∆C	56	117	111
T7 phage
	rep1	rep2	rep3
	pfu	pfu	pfu
WT	110	111	120
DISARM	48	64	74
drmA-∆C	75	105	117
Nami
	rep1	rep2	rep3
	pfu	pfu	pfu
WT	69	59	71
DISARM	20	9	15
drmA-∆C	52	15	42
